# Supplementary material for: A Theoretical Study on the Underlying Factors of the Difference in Performance of Organic Solar Cells Based on ITIC and Its Isomers
Source: Molecules. 2023 Oct 7;28(19):6968. doi: 10.3390/molecules28196968 (PMC10574239; doi:10.3390/molecules28196968)
Supplement: Supplementary file 1 [file molecules-28-06968-s001.zip]

Archive with 1 entries (1 files):
- molecules-2588482-supplementary.pdf
